# Supplementary material for: Comprehensive Analysis of NKX3.2 in Liver Hepatocellular Carcinoma by Bigdata
Source: Medicina (Kaunas). 2023 Oct 6;59(10):1782. doi: 10.3390/medicina59101782 (PMC10608539; doi:10.3390/medicina59101782)
Supplement: Supplementary file 1 [file medicina-59-01782-s001.zip]

Archive with 1 entries (1 files):
- medicina-2615891-supplementary.pdf
